# Supplementary material for: Effectiveness of A Nurse-Led Multimodal Intervention in Preventing Blood Culture Contamination: A Before-and-After Study
Source: Healthcare (Basel). 2024 Aug 31;12(17):1735. doi: 10.3390/healthcare12171735 (PMC11395113; doi:10.3390/healthcare12171735)
Supplement: Supplementary file 1 [file healthcare-12-01735-s001.zip]

Archive with 1 entries (1 files):
- healthcare-3161736-supplementary.pdf
